# Supplementary material for: Relational, Ethical, and Care Challenges in ALS: A Systematic Review and Qualitative Metasynthesis of Nurses’ Perspectives
Source: Brain Sci. 2025 Jun 3;15(6):600. doi: 10.3390/brainsci15060600 (PMC12190396; doi:10.3390/brainsci15060600)
Supplement: Supplementary file 1 [file brainsci-15-00600-s001.zip]

Archive with 1 entries (1 files):
- brainsci-3658778-supplementary.pdf
